# Supplementary material for: Efficient Peptide-Mediated In Vitro Delivery of Cas9 RNP
Source: Pharmaceutics. 2021 Jun 14;13(6):878. doi: 10.3390/pharmaceutics13060878 (PMC8232299; doi:10.3390/pharmaceutics13060878)
Supplement: Supplementary file 1 [file pharmaceutics-13-00878-s001.zip]

Archive with 1 entries (1 files):
- pharmaceutics-1202856-SI.pdf
